# Supplementary material for: Characterization of Porcine Ocular Surface Epithelial Microenvironment
Source: Int J Mol Sci. 2023 Apr 19;24(8):7543. doi: 10.3390/ijms24087543 (PMC10145510; doi:10.3390/ijms24087543)
Supplement: Supplementary file 1 [file ijms-24-07543-s001.zip]

Archive with 2 entries (2 files):
- ijms-2282684-supplementary.pdf
- Supplementary Table S1_modified.xlsx
